# Supplementary material for: Computational Development of Inhibitors of Plasmid-Borne Bacterial Dihydrofolate Reductase
Source: Antibiotics (Basel). 2022 Jun 7;11(6):779. doi: 10.3390/antibiotics11060779 (PMC9220120; doi:10.3390/antibiotics11060779)
Supplement: Supplementary file 1 [file antibiotics-11-00779-s001.zip]

Archive with 1 entries (1 files):
- antibiotics-1753981-supplementary.pdf
